# Supplementary material for: Nutritional, Cardiovascular Health and Lifestyle Status of ‘Health Conscious’ Adult Vegans and Non-Vegans from Slovenia: A Cross-Sectional Self-Reported Survey
Source: Int J Environ Res Public Health. 2021 Jun 2;18(11):5968. doi: 10.3390/ijerph18115968 (PMC8199727; doi:10.3390/ijerph18115968)
Supplement: Supplementary file 1 [file ijerph-18-05968-s001.zip]

Archive with 1 entries (1 files):
- ijerph-1222043-supplementary.pdf
